# Supplementary material for: 25-Hydroxycholesterol 3-Sulfate Recovers Acetaminophen Induced Acute Liver Injury via Stabilizing Mitochondria in Mouse Models
Source: Cells. 2021 Nov 5;10(11):3027. doi: 10.3390/cells10113027 (PMC8616185; doi:10.3390/cells10113027)
Supplement: Supplementary file 1 [file cells-10-03027-s001.zip]

Archive with 1 entries (1 files):
- cells-1422419-supplementary.pdf
